# Supplementary material for: Can 3D T1 Post-Contrast MRI in A Radiomics-Machine Learning Model Distinguish Infective from Neoplastic Ring-Enhancing Brain Lesions? An Exploratory Study
Source: Diagnostics (Basel). 2026 Mar 20;16(6):926. doi: 10.3390/diagnostics16060926 (PMC13024827; doi:10.3390/diagnostics16060926)
Supplement: Supplementary file 1 [file diagnostics-16-00926-s001.zip]

Archive with 1 entries (1 files):
- diagnostics-4135574-supplementary.pdf
